# Supplementary material for: D,L-Lysine-Acetylsalicylate + Glycine (LASAG) Reduces SARS-CoV-2 Replication and Shows an Additive Effect with Remdesivir
Source: Int J Mol Sci. 2022 Jun 21;23(13):6880. doi: 10.3390/ijms23136880 (PMC9266999; doi:10.3390/ijms23136880)
Supplement: Supplementary file 1 [file ijms-23-06880-s001.zip]

Archive with 1 entries (1 files):
- ijms-1787708-supplementary.pdf
